# Supplementary material for: Proximity to overhead power lines and childhood leukaemia: an international pooled analysis
Source: Br J Cancer. 2018 May 29;119(3):364–73. doi: 10.1038/s41416-018-0097-7 (PMC6068168; doi:10.1038/s41416-018-0097-7)
Supplement: Supplementary file 1 — Table S1 [file 41416_2018_97_MOESM1_ESM.xlsx]

## Sheet: Sheet1
Table S1. List of Excluded Studies and Reasons for Exclusion
Country		First Author, Year		Study Type		Stated Disease Diagnosis	Study Population			Year of Diagnosis		Age (years)		Exposure Assessment		Results		Reason for Exclusion
Greece		Petridou, 1997		Matched Case-Control study		Childhood Leukemia	Cases = 117 Controls = 202			1993-1994		0-14		Shortest distance between the power line and center of residence		OR for 4 EMF measures for the highest quintile: [V/d]: OR = 1.5, 95% CI 0.6,3.8		Hospital controls; Not record based
Iran		Sohrabi, 2010		Matched case-control study		Acute Lymphoblastic Leukemia (ALL)	Cases = 300 Controls = 300			2009		1-18		Shortest distance from the residence to nearest power line		OR =2.6; 95%CI 1.7, 3.9		Hospital controls; Interviwed for history of residences near HVPL
		Feizi, 2007		Matched case-control Study		Acute Lymphoblastic Leukemia (ALL)	Cases = 60 Controls = 59			1998-2004		0-14		Distance of the power line to nearest residence; Calculated fields		OR = 8.7; 95% CI 1.7, 58.4		Hospital based controls including non-malignant hematology
Japan		Mizoue, 2004		GIS-based Population study		Childhood hematological malignancies	Exposed = 22,222 (≤300m) Unexposed = 29,087 (>300m)			1992-2001		0-14		Distance from the HVPL(<300m); spot measurements in front of gates for home		Districts with more than 50% of area ≤300 m of HVPL (referent: districts in which no area fell in that range) IRR = 2.2; 95% CI 0.5,9.0		Study design; Exposure at district level
Malaysia		Rahman, 2008		Hospital-based case control study		Acute childhood Leukemias	Cases = 128 Controls = 128			2001-2007		0-14		Distance to the power line from the house		Distance to power lines ≤ 200 m (referent: >200 m) OR = 2.3; 95% CI 1.2, 4.5		Hospital controls; Not enough detail is given on powerline data
Taiwan		Li, 1998		GIS-based population study		Childhood Leukemia	Exposed = 11,802 (<100m) Unexposed = 108,894 (>100m)			1987-1992		0-14		Distance of each administrative region from HVPL		Living in households >100m vs < 100m from HVPL : SIR = 2.4, 95% CI 1, 5		Similar design and exposure assessment more detailed but still not at individual level
		Lin, 1996		GIS- based population study		Childhood Leukemias	Total = 145,000			1987-1992		0-14		Distance of each administrative region from HVPL		Living in households >100m vs < 100m from HVPL : SIR = 2.7, 95% CI 1.3, 5.8		Study design; Exposure at district level
UK		Skinner, 2000		Population based Case-Control study		Childhood hematological malignancies	Cases = 3,380 Controls = 3,390			1991-1996		0-14		Distance from HVPL, substations and underground cables; calculated fields from power lines		Calculated MF ≥ 0.2 µT (referent <0.1 µT) ALL : OR = 0.5, 95% CI 0.1, 2.3 All Leukemias : OR = 0.4, 95% Cl 0.1, 1.9		Subset of Draper et al. (2005)
		*HVPL = High Voltage Power Line; V = Voltage; d = distance
		*MF = Magnetic Field
		*WC = Wire Codes
