# Supplementary material for: Proximity to overhead power lines and childhood leukaemia: an international pooled analysis
Source: Br J Cancer. 2018 May 29;119(3):364–73. doi: 10.1038/s41416-018-0097-7 (PMC6068168; doi:10.1038/s41416-018-0097-7)
Supplement: Supplementary file 2 — Table S2 [file 41416_2018_97_MOESM2_ESM.xlsx]

## Sheet: Sheet1
Table S2. Odds ratio of childhood leukemia by distance to closest overhead power line of 200kV or higher by year of diagnosis, with and without hypothesis-generating study
		With UK			Without UK
Year	Distance (m)	Cases	Controls	OR (95% CI)	Cases	Controls	OR (95% CI)
1960-1980	≥300	5213	5933	1.00 (reference)	548	1240	1.00 (reference)
	150-<300	40	62	1.71 (1.03-2.83)	8	49	0.71 (0.25-1.99)
	50-<150	23	32	2.68 (1.34-5.37)	11	28	1.69 (0.63-4.52)
	<50	8	12	2.22 (0.78-6.33)	4	9	1.87 (0.46-7.58)
1980-2000	≥300	11200	13992	1.00 (reference)	3378	6105	1.00 (reference)
	150-<300	110	176	0.89 (0.69-1.15)	53	110	0.91 (0.64-1.29)
	50-<150	65	99	1.04 (0.75-1.45)	33	74	0.91 (0.58-1.41)
	<50	14	22	1.07 (0.52-2.18)	14	18	1.45 (0.68-3.07)
2000-2010	≥300	10210	43815	1.00 (reference)	6257	36195	1.00 (reference)
	150-<300	153	660	0.99 (0.82-1.21)	113	588	0.98 (0.78-1.22)
	50-<150	64	338	0.81 (0.61-1.09)	53	302	0.89 (0.65-1.23)
	<50	28	89	1.44 (0.90-2.32)	26	83	1.59 (0.97-2.62)
Analyses were conducted using a random intercept model adjusted for age, sex, and SES.
