# Supplementary material for: Proximity to overhead power lines and childhood leukaemia: an international pooled analysis
Source: Br J Cancer. 2018 May 29;119(3):364–73. doi: 10.1038/s41416-018-0097-7 (PMC6068168; doi:10.1038/s41416-018-0097-7)
Supplement: Supplementary file 3 — Table S3 [file 41416_2018_97_MOESM3_ESM.xlsx]

## Sheet: Sheet1
Table S3. Odds ratios for the association between childhood leukemia and other potential risk factors associated with proximity to overhead power lines
Covariate			OR (95% CI)
Mobility¹	Never Moved		1.00 (reference)
	Ever Moved		1.89 (1.50-2.38)
Dwelling²	Other Residence		1.00 (reference)
	Single Family Home		0.80 (0.61-1.06)
Traffic³	Low Exposure		1.00 (reference)
	Medium Exposure		1.00 (0.94-1.07)
	High Exposure		1.05 (0.98-1.13)
Setting⁴	Urban		1.00 (reference)
	Rural		0.98 (0.94-1.03)
Calculated Magnetic Fields⁵	<0.1 μT		1.00 (reference)
	0.1-<0.4 μT		0.95 (0.68-1.31)
	>=0.4 μT		1.07 (0.65-1.76)
SES	Low		1.00 (Reference)
	Medium-Low		1.04 (1.00-1.08)
	Medium		1.05 (1.01-1.10)
	Medium-High		1.05 (1.00-1.10)
	High		1.04 (1.00-1.09)
Analyses were conducted using a random intercept logistic regression model adjusted for age, sex and SES. ¹Studies included: Brazil, Italy2, Norway, Sweden, Tasmania ²Studies included: Brazil, Norway, Sweden, US ³Studies included: France, Italy1, Sweden, Switzerland ⁴Studies included: Brazil, Denmark, France, Norway, Sweden, Switzerland, UK ⁵Studies included: Denmark, Italy1, Italy2, Norway, Swed…
