# Supplementary material for: Proximity to overhead power lines and childhood leukaemia: an international pooled analysis
Source: Br J Cancer. 2018 May 29;119(3):364–73. doi: 10.1038/s41416-018-0097-7 (PMC6068168; doi:10.1038/s41416-018-0097-7)
Supplement: Supplementary file 4 — Table S4 [file 41416_2018_97_MOESM4_ESM.xlsx]

## Sheet: Sheet1
Table S4. Odds ratios for childhood leukemia by distance to closest overhead power line of 200kV or higher, stratified by various covariates
Model	Distance (m)	Cases	Controls	OR	95% CI
Ever Moved¹	≥300	96	202	1	--
	150-<300	4	36	0.66	0.16-2.72
	50-<150	11	22	2.84	0.96-8.36
	<50	4	4	6.22	0.98-39.49
Never Moved¹	≥300	202	869	1	--
	150-<300	9	30	1.51	0.63-3.64
	50-<150	9	27	1.69	0.74-3.82
	<50	3	11	1.29	0.34-4.90
Single Family Home²	≥300	190	747	1	--
	150-<300	13	44	1.08	0.52-2.27
	50-<150	37	57	1.78	1.04-3.04
	<50	17	17	2.67	1.25-5.71
Other Residence²	≥300	52	143	1	--
	150-<300	5	28	0.56	0.18-1.79
	50-<150	12	22	1.31	0.53-3.20
	<50	7	6	2.99	0.76-11.75
Low Traffic Exposure³	≥300	1253	12045	1	--
	150-<300	33	260	1.11	0.76-1.61
	50-<150	12	136	0.71	0.38-1.32
	<50	9	40	2.28	1.09-4.76
Medium Traffic Exposure³	≥300	1466	12860	1	--
	150-<300	12	201	0.51	0.28-0.92
	50-<150	11	107	0.8	0.43-1.51
	<50	6	28	1.74	0.71-4.26
High Traffic Exposure³	≥300	1041	9993	1	--
	150-<300	30	161	1.45	0.97-2.18
	50-<150	17	77	1.97	1.15-3.38
	<50	3	19	1.14	0.33-3.96
Urban⁴	≥300	18765	46426	1	--
	150-<300	171	604	1.03	0.86-1.24
	50-<150	78	312	0.97	0.74-1.27
	<50	20	80	1.2	0.70-2.03
Rural⁴	≥300	3023	11932	1	--
	150-<300	43	186	0.97	0.67-1.41
	50-<150	25	100	1.12	0.69-1.81
	<50	7	27	1.53	0.64-3.67
≥0.4 μT⁵	≥300	4	18	1	--
	150-<300	0	0	--	--
	50-<150	4	7	9.02	0.81-100.63
	<50	17	15	6.25	0.94-41.52
0.2-<0.4 μT⁵	≥300	6	6	1	--
	150-<300	1	1	--	--
	50-<150	6	19	0.14	0.01-1.62
	<50	6	10	0.19	0.12-1.93
<0.2 μT⁵	≥300	21304	27239	1	--
	150-<300	219	305	0.95	0.80-1.14
	50-<150	98	130	1.07	0.82-1.41
	<50	8	13	0.75	0.31-1.84
Analyses were conducted using a random intercept logistic regression adjusted for age, sex, and SES.
⁺Analysis was conducted using standard logistic regression adjusted for age, sex, and SES.
¹Countries included: Brazil, Italy2, Norway, Sweden, Tasmania
²Countries included: Brazil, Norway, Sweden, US
³Countries included: France, Italy1, Sweden, Switzerland
⁴Countries included: Brazil, Denmark, France, Norway, Sweden, Switzerland, UK
⁵Countries included: Denmark, Italy1, Italy2, Norway, Sweden, UK, US
