# Supplementary material for: Proximity to overhead power lines and childhood leukaemia: an international pooled analysis
Source: Br J Cancer. 2018 May 29;119(3):364–73. doi: 10.1038/s41416-018-0097-7 (PMC6068168; doi:10.1038/s41416-018-0097-7)
Supplement: Supplementary file 5 — Table S5 [file 41416_2018_97_MOESM5_ESM.xlsx]

## Sheet: Sheet1
Table S5. Odds ratios for childhood leukemia by distance to closest overhead power line of 200kV or higher applying different methodologies
Model		Distance		Cases	Controls		OR	95% CI
Exposure at Birth Home v. Diagnosis Home
Birth Home¹		300+		23807	33960		1	--
		150-<300		259	440		0.97	0.82-1.14
		50-<150		127	212		1	0.79-1.26
		<50		38	54		1.23	0.79-1.91
Diagnosis Home²		300+		4549	38648		1	--
		150-<300		104	688		1.15	0.93-1.42
		50-<150		48	364		0.97	0.71-1.32
		<50		24	98		1.78	1.13-2.81
Ignoring Geocoding Accuracy
All Observations		300+		29768	74532		1	--
		150-<300		332	945		0.99	0.86-1.14
		50-<150		158	486		0.94	0.77-1.15
		<50		52	125		1.33	0.92-1.91
Alternative Controls
All Alternative Controls³		300+		22086	55117		1	--
		150-<300		254	778		1	0.85-1.18
		50-<150		127	361		1.04	0.82-1.32
		<50		38	87		1.11	0.70-1.74
Lymphoma⁴		300+		17497	7765		1	--
		150-<300		165	114		0.86	0.64-1.15
		50-<150		79	51		1.17	0.75-1.81
		<50		15	21		0.77	0.35-1.70
Other Cancers⁵		300+		17454	26659		1	--
		150-<300		165	395		0.97	0.79-1.19
		50-<150		79	160		1.2	0.89-1.63
		<50		15	28		1.33	0.68-2.62
CNS⁶		300+		22043	20693		1	--
		150-<300		254	269		1.08	0.89-1.31
		50-<150		127	150		0.98	0.75-1.28
		<50		38	38		1.11	0.67-1.84
Analyses were conducted using a random intercept logistic regression model, adjusted for age, sex, and socioeconomic status. 1. Studies included in birth home analysis: Brazil, Denmark, Italy1, Italy2, Norway, Sweden, Switzerland, Tasmania, UK, US 2. Studies included in diagnosis home analysis: Brazil, France, Italy1, Italy2, Norway, Sweden, Switzerland, Tasmania 3. Studies included: Italy2, Swed…
