# Supplementary material for: Proximity to overhead power lines and childhood leukaemia: an international pooled analysis
Source: Br J Cancer. 2018 May 29;119(3):364–73. doi: 10.1038/s41416-018-0097-7 (PMC6068168; doi:10.1038/s41416-018-0097-7)
Supplement: Supplementary file 6 — Table S6 [file 41416_2018_97_MOESM6_ESM.xlsx]

## Sheet: Sheet1
Table S6. Odds ratios for childhood leukemia by distance to closest power line of voltage 200 kV or higher in birth homes compared to diagnosis homes in subset of studies with both.
Home Analyzed	Distance (m)	Cases	Controls	OR	95% CI
Birth	300+	1321	6443	1	--
	150-<300	38	177	1.06	0.73-1.53
	50-<150	24	88	1.27	0.80-2.02
	<50	9	26	1.69	0.78-3.66
Diagnosis	300+	2012	10001	1	--
	150-<300	62	266	1.18	0.88-1.58
	50-<150	33	134	1.2	0.81-.178
	<50	15	38	1.94	1.06-3.56
Analyses were conducted using a random intercept logistic regression model adjusted for age, sex, and SES.
Studies included: Brazil, Italy1, Italy2, Norway, Sweden, Switzerland, Tasmania, US.
